# Supplementary material for: Design and Characterization of Aptamers to Antibiotic Kanamycin with Improved Affinity
Source: Int J Mol Sci. 2025 Nov 20;26(22):11234. doi: 10.3390/ijms262211234 (PMC12653048; doi:10.3390/ijms262211234)
Supplement: Supplementary file 1 [file ijms-26-11234-s001.zip]

Archive with 1 entries (1 files):
- ijms-3964757-supplementary.pdf
